# Supplementary material for: 2-Mesitylacetic acid
Source: Acta Crystallogr Sect E Struct Rep Online. 2009 Dec 4;66(Pt 1):o39. doi: 10.1107/S1600536809051514 (PMC2980190; doi:10.1107/S1600536809051514)
Supplement: Supplementary file 2 [file e-66-00o39-Isup2.hkl]

# 
# h,k,l, Fc-squared, Fo-squared, sigma(Fo-squared) and status flag 
# 
data_I
_shelx_title ' R91120F1 in P2(1)/c' 
_shelx_refln_list_code          4 
_shelx_F_calc_maximum       88.53 
_exptl_crystal_F_000       384.00 
_reflns_d_resolution_high  0.8405 
 
loop_ 
 _symmetry_equiv_pos_as_xyz 
 'x, y, z' 
 '-x, y+1/2, -z+1/2' 
 '-x, -y, -z' 
 'x, -y-1/2, z-1/2' 
 
_cell_length_a     8.2312 
_cell_length_b    15.3656 
_cell_length_c     7.5708 
_cell_angle_alpha  90.000 
_cell_angle_beta   92.744 
_cell_angle_gamma  90.000 
 
_shelx_F_squared_multiplier     1.000 
 
loop_ 
 _refln_index_h 
 _refln_index_k 
 _refln_index_l 
 _refln_F_squared_calc 
 _refln_F_squared_meas 
 _refln_F_squared_sigma 
 _refln_observed_status 
   1   0   0     1570.37     1501.67     19.79 o 
   2   0   0      149.22      165.93      5.42 o 
   3   0   0     1359.95     1252.82     10.05 o 
   4   0   0        0.05        1.83      1.02 o 
   5   0   0       48.10       44.11      3.43 o 
   6   0   0     1386.94     1394.34     47.42 o 
   7   0   0     1195.37     1183.37     38.85 o 
   8   0   0     1097.11     1125.70     42.40 o 
   9   0   0       36.52       43.93      6.31 o 
   1   1   0       97.42       99.34      2.53 o 
   2   1   0      293.87      284.71      5.38 o 
   3   1   0       34.15       35.22      1.06 o 
   4   1   0       43.90       39.05      1.53 o 
   5   1   0       72.66       74.44      3.05 o 
   6   1   0       72.60       73.56      3.42 o 
   7   1   0        9.89        9.60      2.55 o 
   8   1   0       12.98       10.38      3.61 o 
   9   1   0        1.42        1.90      2.28 o 
   0   2   0     2116.92     2155.95     21.32 o 
   1   2   0     1165.95     1074.45     13.77 o 
   2   2   0     2925.51     2914.88     33.64 o 
   3   2   0       24.19       29.81      1.11 o 
   4   2   0        6.19        8.17      3.50 o 
   5   2   0      200.02      204.08      4.87 o 
   6   2   0       91.47       93.58      4.50 o 
   7   2   0      232.29      247.29      8.75 o 
   8   2   0      136.51      134.02      6.83 o 
   9   2   0        1.59        2.74      2.32 o 
   1   3   0     1606.64     1509.15      5.97 o 
   2   3   0      576.49      529.98     11.46 o 
   3   3   0       24.64       32.84      1.31 o 
   4   3   0      115.53      110.09      4.45 o 
   5   3   0      362.14      390.27      7.47 o 
   6   3   0       66.78       75.37      4.47 o 
   7   3   0       92.44       90.93      5.15 o 
   8   3   0       46.71       43.70      4.65 o 
   9   3   0        2.56        3.99      3.20 o 
   0   4   0     5586.39     6229.84     27.70 o 
   1   4   0      428.85      401.24      5.82 o 
   2   4   0        2.99        7.77      1.59 o 
   3   4   0     3281.52     3611.13     46.05 o 
   4   4   0     1454.68     1470.48     39.48 o 
   5   4   0        0.00        0.80      0.99 o 
   6   4   0        1.93        3.03      2.65 o 
   7   4   0       19.22       22.76      3.35 o 
   8   4   0       11.38        8.11      4.29 o 
   9   4   0       22.01       14.43      8.18 o 
   1   5   0      363.89      346.88      4.05 o 
   2   5   0      383.37      344.40      5.97 o 
   3   5   0      172.53      178.56      3.08 o 
   4   5   0      143.54      150.56      4.39 o 
   5   5   0      307.51      315.14      9.41 o 
   6   5   0      217.75      229.52     10.92 o 
   7   5   0       35.95       37.85      3.51 o 
   8   5   0       24.31       22.34      5.42 o 
   9   5   0        0.78        1.67      2.57 o 
   0   6   0     1776.38     1741.12     41.66 o 
   1   6   0       26.61       27.66      0.67 o 
   2   6   0      104.71      116.66      2.77 o 
   3   6   0      129.02      140.03      3.01 o 
   4   6   0      133.30      128.14      3.46 o 
   5   6   0        0.10        0.74      0.83 o 
   6   6   0       36.81       35.40      3.61 o 
   7   6   0       19.72       15.61      4.45 o 
   8   6   0       26.32       23.30      5.03 o 
   9   6   0       11.29        8.10      3.47 o 
   1   7   0     1292.06     1208.44     10.06 o 
   2   7   0      205.96      232.07      3.37 o 
   3   7   0       35.54       31.44      1.46 o 
   4   7   0      237.28      245.00      8.13 o 
   5   7   0       66.09       65.79      3.72 o 
   6   7   0        4.13        0.69      1.55 o 
   7   7   0       15.75       11.79      3.51 o 
   8   7   0      112.72      113.36      7.99 o 
   9   7   0        0.34        3.60      3.11 o 
   0   8   0     2604.60     2788.07    124.96 o 
   1   8   0       16.89       27.13      0.82 o 
   2   8   0      596.40      588.30     13.20 o 
   3   8   0       40.76       43.63      1.45 o 
   4   8   0       24.71       19.84      1.57 o 
   5   8   0        2.45        3.02      1.32 o 
   6   8   0      337.29      282.12     11.23 o 
   7   8   0        5.27        1.63      2.14 o 
   8   8   0       95.72       91.30      5.66 o 
   1   9   0       11.44       12.03      1.42 o 
   2   9   0        5.88        5.91      0.86 o 
   3   9   0       20.11       20.11      1.47 o 
   4   9   0        0.00        0.15      0.76 o 
   5   9   0        0.14        1.24      0.94 o 
   6   9   0       13.23       13.33      2.57 o 
   7   9   0        2.66        2.82      1.92 o 
   8   9   0        0.02        0.15      1.79 o 
   0  10   0      226.23      205.74      4.35 o 
   1  10   0      114.08      132.87      2.63 o 
   2  10   0      481.75      492.16     10.16 o 
   3  10   0      269.91      271.01      5.11 o 
   4  10   0      840.25      806.80     17.24 o 
   5  10   0       13.24       15.36      2.09 o 
   6  10   0       64.89       74.41      3.09 o 
   7  10   0       33.20       36.62      3.75 o 
   8  10   0        2.44        1.86      1.42 o 
   1  11   0        3.49        8.90      2.58 o 
   2  11   0      379.43      396.16      8.03 o 
   3  11   0      237.76      246.94      5.43 o 
   4  11   0      129.90      141.72      4.98 o 
   5  11   0      370.05      381.23      8.27 o 
   6  11   0        8.48       13.53      2.35 o 
   7  11   0       14.75       15.35      8.74 o 
   0  12   0      165.53      172.48     12.86 o 
   1  12   0        1.56        1.56      0.91 o 
   2  12   0      334.75      337.29      8.58 o 
   3  12   0      256.35      253.43      6.32 o 
   4  12   0      618.41      658.13     14.78 o 
   5  12   0        0.07        1.15      1.09 o 
   6  12   0       88.88       92.55      5.57 o 
   7  12   0        0.35        1.35      2.75 o 
   1  13   0        2.05        1.66      0.89 o 
   2  13   0       25.17       23.56      1.92 o 
   3  13   0       67.94       65.26      3.10 o 
   4  13   0      110.24      100.38      4.09 o 
   5  13   0        1.54        1.56      1.65 o 
   6  13   0        1.72        1.44      2.05 o 
   0  14   0       69.92       72.32      6.11 o 
   1  14   0       66.25       63.68      3.47 o 
   2  14   0        5.80        7.17      3.39 o 
   3  14   0      113.79      107.58      4.03 o 
   4  14   0        4.62        3.26      1.10 o 
   5  14   0       64.32       55.33      4.11 o 
   6  14   0       19.52       24.23      8.86 o 
   1  15   0      258.22      254.91      8.77 o 
   2  15   0        3.48        4.90      1.94 o 
   3  15   0        8.31        5.39      2.74 o 
   4  15   0        0.11        0.77      1.30 o 
   5  15   0        1.26        0.97      1.85 o 
   0  16   0        9.02        3.88      3.14 o 
   1  16   0       64.71       60.81      4.19 o 
   2  16   0        0.02        0.27      1.84 o 
   3  16   0       14.92       14.98      5.70 o 
   4  16   0       41.75       32.03      4.03 o 
   1  17   0        0.02        1.32      1.74 o 
   2  17   0       45.29       42.97      3.62 o 
   3  17   0       54.30       53.85      3.94 o 
   0  18   0       27.28       27.48     13.10 o 
   1  18   0       16.78       13.22      7.44 o 
  -9   1   1       14.91       19.31      3.02 o 
  -8   1   1        1.21        3.30      6.42 o 
  -7   1   1      301.29      289.93      9.64 o 
  -6   1   1        0.54        1.71      1.41 o 
  -5   1   1      114.67      119.03      3.86 o 
  -4   1   1       97.66       84.97      2.71 o 
  -3   1   1      478.45      490.59     11.40 o 
  -2   1   1      425.18      403.46      7.76 o 
  -1   1   1       16.26       13.64      0.64 o 
   0   1   1       99.64       78.54      1.34 o 
   1   1   1     4096.30     4607.00     21.84 o 
   2   1   1     4753.06     4806.79     61.38 o 
   3   1   1        1.57        0.62      0.45 o 
   4   1   1       22.09       18.27      0.99 o 
   5   1   1      151.91      158.95      3.77 o 
   6   1   1        4.63        5.30      1.79 o 
   7   1   1      235.64      240.53      7.62 o 
   8   1   1       27.75       31.27      3.41 o 
   9   1   1        5.82        4.44      2.67 o 
  -9   2   1        0.14        1.42      2.36 o 
  -8   2   1      302.06      290.22      9.98 o 
  -7   2   1      444.73      447.53     13.68 o 
  -6   2   1       55.01       46.62      3.82 o 
  -5   2   1       20.39       20.36      2.71 o 
  -4   2   1     1542.24     1553.84     30.38 o 
  -3   2   1      211.79      215.62      3.23 o 
  -2   2   1        3.43        1.12      0.63 o 
  -1   2   1     3598.55     3604.02     85.33 o 
   0   2   1     3436.04     3320.94     22.13 o 
   1   2   1      456.73      416.67      3.25 o 
   2   2   1     2000.29     1937.78    101.54 o 
   3   2   1        0.46        4.02      0.68 o 
   4   2   1     1388.38     1286.41     33.49 o 
   5   2   1       30.28       30.85      2.37 o 
   6   2   1      428.11      426.56      7.38 o 
   7   2   1      121.64      123.12      4.85 o 
   8   2   1       18.77       17.23      5.17 o 
   9   2   1        0.00        0.92      1.46 o 
  -9   3   1       12.02       10.96      3.46 o 
  -8   3   1       43.37       45.08      4.02 o 
  -7   3   1        0.01       -0.20      2.52 o 
  -6   3   1       14.78       14.36      7.20 o 
  -5   3   1       42.51       41.47      2.87 o 
  -4   3   1      214.11      221.14      5.11 o 
  -3   3   1       80.35       80.02      1.83 o 
  -2   3   1      135.84      122.71      1.81 o 
  -1   3   1     1974.46     1758.44     20.33 o 
   0   3   1     2305.07     2177.75     13.74 o 
   1   3   1      728.56      615.74      4.99 o 
   2   3   1      609.47      514.84     10.33 o 
   3   3   1      260.97      316.37      6.97 o 
   4   3   1      155.20      189.42      5.10 o 
   5   3   1       83.10       96.59      3.47 o 
   6   3   1      194.26      189.10      5.29 o 
   7   3   1       68.89       66.61      4.79 o 
   8   3   1       33.37       34.93      5.36 o 
   9   3   1       16.34       15.79      7.21 o 
  -9   4   1       10.90       11.75      3.07 o 
  -8   4   1        3.90        2.85      2.11 o 
  -7   4   1        3.49        3.04      2.28 o 
  -6   4   1      228.24      248.97      9.03 o 
  -5   4   1      378.99      407.96     12.68 o 
  -4   4   1      615.74      535.02      9.71 o 
  -3   4   1      544.58      562.94     14.78 o 
  -2   4   1      188.86      172.57      4.41 o 
  -1   4   1      587.09      532.08      3.99 o 
   0   4   1       85.26       73.82      1.13 o 
   1   4   1      454.14      403.99      5.14 o 
   2   4   1     3510.44     3574.72     92.27 o 
   3   4   1     1220.68     1163.30     16.50 o 
   4   4   1      124.72      106.46      2.99 o 
   5   4   1        1.05        0.45      0.82 o 
   6   4   1        0.00        0.88      0.73 o 
   7   4   1        0.01        0.25      2.11 o 
   8   4   1        1.34        2.03      2.32 o 
   9   4   1        0.04        0.66      1.16 o 
  -9   5   1        0.52        1.45      1.52 o 
  -8   5   1        1.14        2.12      2.33 o 
  -7   5   1      135.53      121.56      7.95 o 
  -6   5   1        0.26       -0.15      2.46 o 
  -5   5   1       53.50       65.34      3.77 o 
  -4   5   1        0.02        0.56      0.89 o 
  -3   5   1      376.85      399.35     10.88 o 
  -2   5   1        2.72        3.79      0.73 o 
  -1   5   1      141.43      133.36      1.60 o 
   0   5   1     1588.22     1502.30     15.46 o 
   1   5   1       57.07       44.95      0.81 o 
   2   5   1      461.32      425.71      4.34 o 
   3   5   1       84.44       76.92      1.68 o 
   4   5   1       22.02       29.04      1.66 o 
   5   5   1        9.12       10.30      2.67 o 
   6   5   1       35.73       37.27      2.46 o 
   7   5   1       11.54       11.26      4.20 o 
   8   5   1        8.63        6.25      3.60 o 
   9   5   1        3.37        3.48      2.75 o 
  -9   6   1       16.41       16.69      4.73 o 
  -8   6   1       54.47       46.59      4.69 o 
  -7   6   1      124.88      109.34      5.61 o 
  -6   6   1      180.77      173.44      7.19 o 
  -5   6   1      467.04      543.12     22.33 o 
  -4   6   1       39.75       36.92      1.98 o 
  -3   6   1      321.26      336.32      6.70 o 
  -2   6   1      351.34      328.33     10.48 o 
  -1   6   1      401.47      367.40      6.29 o 
   0   6   1       23.00       29.73      0.58 o 
   1   6   1        2.04        5.17      0.56 o 
   2   6   1      156.74      138.05      1.77 o 
   3   6   1     1739.96     1738.18     25.46 o 
   4   6   1      562.36      508.07     23.93 o 
   5   6   1       22.75       24.16      1.66 o 
   6   6   1       85.86       74.79      2.87 o 
   7   6   1        0.80        1.65      1.22 o 
   8   6   1        8.26       10.69      4.13 o 
   9   6   1       31.69       44.83      6.58 o 
  -9   7   1        2.53        4.23      2.81 o 
  -8   7   1       15.29       13.63      4.03 o 
  -7   7   1       32.40       34.05      4.17 o 
  -6   7   1       23.78       21.16      4.33 o 
  -5   7   1       30.32       30.13      2.73 o 
  -4   7   1      143.73      157.15      5.29 o 
  -3   7   1        0.61        1.73      0.83 o 
  -2   7   1        8.42        8.45      0.81 o 
  -1   7   1      359.61      356.84      4.93 o 
   0   7   1       13.63       13.17      0.82 o 
   1   7   1      254.02      249.48      3.77 o 
   2   7   1        4.46        3.68      0.78 o 
   3   7   1       24.94       27.80      1.32 o 
   4   7   1       23.00       23.31      1.24 o 
   5   7   1        1.42        1.54      0.73 o 
   6   7   1        0.91       -0.07      2.29 o 
   7   7   1      249.37      230.03      9.52 o 
   8   7   1       18.75       16.77      6.00 o 
  -8   8   1       61.90       57.84      4.60 o 
  -7   8   1       31.53       25.43      3.61 o 
  -6   8   1      132.05      121.53      5.69 o 
  -5   8   1        3.82        1.94      1.77 o 
  -4   8   1       31.53       30.71      1.87 o 
  -3   8   1      295.15      305.54      6.81 o 
  -2   8   1      284.05      293.51      6.27 o 
  -1   8   1      236.90      232.08      4.02 o 
   0   8   1      418.40      436.70      5.61 o 
   1   8   1      110.02      117.28      1.81 o 
   2   8   1      388.75      393.06      7.08 o 
   3   8   1      219.51      226.81      5.30 o 
   4   8   1        0.02        0.59      0.56 o 
   5   8   1       10.59        8.16      1.49 o 
   6   8   1       83.73       90.36      3.76 o 
   7   8   1       11.03        7.51      4.16 o 
   8   8   1       32.43       29.61      5.84 o 
  -8   9   1        4.46        3.27      2.44 o 
  -7   9   1        3.88        8.94      5.07 o 
  -6   9   1       59.46       45.72      3.61 o 
  -5   9   1       10.10       11.11      4.30 o 
  -4   9   1        1.47        1.40      0.87 o 
  -3   9   1      510.07      529.08     10.00 o 
  -2   9   1       73.96       76.01      2.29 o 
  -1   9   1        1.48        3.19      1.06 o 
   0   9   1      282.88      297.34      4.23 o 
   1   9   1      221.32      229.46      2.81 o 
   2   9   1        2.56        3.15      0.94 o 
   3   9   1       74.76       73.36      2.37 o 
   4   9   1      138.73      155.17      5.65 o 
   5   9   1       26.68       22.15      1.97 o 
   6   9   1      181.48      164.28      6.72 o 
   7   9   1       27.31       36.07      4.39 o 
   8   9   1       25.88       28.47      4.27 o 
  -8  10   1       10.23        6.88      5.74 o 
  -7  10   1        2.19        1.65      2.06 o 
  -6  10   1        3.02        1.60      1.76 o 
  -5  10   1       34.12       30.45      2.66 o 
  -4  10   1      272.06      279.29      8.38 o 
  -3  10   1       76.86       75.04      1.69 o 
  -2  10   1      281.46      304.77      8.16 o 
  -1  10   1       13.96       18.17      1.58 o 
   0  10   1        4.82        3.14      0.96 o 
   1  10   1      207.65      195.43      3.80 o 
   2  10   1      319.87      309.88      6.15 o 
   3  10   1      305.35      315.47      4.95 o 
   4  10   1       14.95       17.92      2.90 o 
   5  10   1        9.31        6.98      1.24 o 
   6  10   1       34.19       24.35      3.51 o 
   7  10   1        3.79        3.00      2.02 o 
   8  10   1       12.16        8.49      5.08 o 
  -7  11   1        4.24        3.21      2.13 o 
  -6  11   1       10.55        8.76      4.02 o 
  -5  11   1        0.41        0.38      1.05 o 
  -4  11   1      145.04      146.30      4.08 o 
  -3  11   1      228.64      228.09      5.99 o 
  -2  11   1        2.51        2.02      1.27 o 
  -1  11   1       16.26       17.50      1.64 o 
   0  11   1       38.26       43.37      1.55 o 
   1  11   1        1.09        1.00      0.40 o 
   2  11   1        0.87        0.70      0.55 o 
   3  11   1      165.05      164.71      4.07 o 
   4  11   1      102.51       99.46      3.33 o 
   5  11   1       50.67       51.61      2.64 o 
   6  11   1       96.66       82.28      5.23 o 
   7  11   1        5.59        6.67      3.09 o 
  -7  12   1        9.11        8.07      6.60 o 
  -6  12   1        1.02        0.60      1.26 o 
  -5  12   1      239.67      262.70      7.77 o 
  -4  12   1      109.23      102.23      6.23 o 
  -3  12   1      342.64      373.37     14.76 o 
  -2  12   1      123.45      122.01      4.30 o 
  -1  12   1        0.68        2.19      0.90 o 
   0  12   1      238.23      245.37      5.49 o 
   1  12   1      162.40      174.37      3.74 o 
   2  12   1        0.24        0.32      0.29 o 
   3  12   1      332.30      347.50      7.34 o 
   4  12   1      216.90      210.83      5.54 o 
   5  12   1       26.59       27.65      2.98 o 
   6  12   1        3.41        3.00      1.81 o 
   7  12   1       16.48       16.90     11.38 o 
  -6  13   1       19.13       20.18      2.89 o 
  -5  13   1      135.04      134.71      5.71 o 
  -4  13   1       75.13       92.97      4.01 o 
  -3  13   1      138.71      148.64      5.63 o 
  -2  13   1       10.27        8.52      1.72 o 
  -1  13   1        0.11        0.87      0.44 o 
   0  13   1        1.70        2.26      1.16 o 
   1  13   1      255.13      258.38      6.01 o 
   2  13   1      302.54      331.13      7.94 o 
   3  13   1       55.28       52.64      2.10 o 
   4  13   1        1.83        2.27      1.34 o 
   5  13   1       40.87       37.82      4.38 o 
   6  13   1       11.46        6.20      3.13 o 
  -6  14   1        0.47        0.44      1.33 o 
  -5  14   1       74.60       73.49      3.91 o 
  -4  14   1        0.01        0.41      1.55 o 
  -3  14   1        6.36        4.34      2.03 o 
  -2  14   1       74.16       81.64      3.26 o 
  -1  14   1        1.79        2.31      1.17 o 
   0  14   1      212.75      227.34      7.49 o 
   1  14   1      240.31      231.42      7.06 o 
   2  14   1        5.30        3.19      2.49 o 
   3  14   1       34.59       34.93      3.29 o 
   4  14   1        0.39        0.72      0.78 o 
   5  14   1        9.53        7.18      4.30 o 
   6  14   1       22.67       35.42      3.35 o 
  -5  15   1        5.01        2.41      2.66 o 
  -4  15   1       23.24       27.65      6.27 o 
  -3  15   1       32.79       34.29      3.55 o 
  -2  15   1       19.92       15.10      3.69 o 
  -1  15   1        4.71        3.75      1.98 o 
   0  15   1       94.80       94.95      4.44 o 
   1  15   1        1.29        0.52      1.36 o 
   2  15   1        7.67        7.25      4.11 o 
   3  15   1        4.35        3.27      2.24 o 
   4  15   1        9.74        6.77      4.20 o 
   5  15   1        2.97        3.86      4.37 o 
  -4  16   1        9.12       10.31      7.35 o 
  -3  16   1       43.01       46.57      4.05 o 
  -2  16   1        2.73        2.93      2.82 o 
  -1  16   1      116.17      113.56      6.25 o 
   0  16   1       52.42       54.64      4.53 o 
   1  16   1      108.74      110.08      5.14 o 
   2  16   1       20.95       26.14      4.18 o 
   3  16   1       11.65        9.09      5.34 o 
   4  16   1       25.21       17.30      9.36 o 
  -3  17   1       47.29       41.95      7.42 o 
  -2  17   1       48.23       48.66      4.84 o 
  -1  17   1       66.55       64.94      6.16 o 
   0  17   1       44.62       44.00      4.13 o 
   1  17   1        5.88        8.59      4.47 o 
   2  17   1       15.27       11.79      7.22 o 
   3  17   1        2.24        3.52      4.24 o 
  -1  18   1       78.89       70.84      6.11 o 
   0  18   1       78.00       85.11      4.79 o 
   1  18   1        0.00        0.18      1.57 o 
  -9   0   2        0.61        3.11      3.55 o 
  -8   0   2      944.34     1070.78     48.15 o 
  -7   0   2      298.70      356.08     20.05 o 
  -6   0   2        0.09        2.06      2.31 o 
  -5   0   2       19.26       18.76      2.88 o 
  -4   0   2      195.41      193.72      7.20 o 
  -3   0   2     1075.17      946.25     11.70 o 
  -2   0   2     7837.49     8376.41     57.04 o 
  -1   0   2     1123.69     1069.10     11.52 o 
   1   0   2      244.01      267.01      5.30 o 
   2   0   2        2.15        0.41      0.44 o 
   3   0   2       11.28       12.51      1.16 o 
   4   0   2      184.72      183.80      4.66 o 
   5   0   2        0.08        0.59      0.98 o 
   6   0   2      674.44      725.37     58.58 o 
   7   0   2       24.78       24.02      7.11 o 
   8   0   2       48.53       47.32      4.28 o 
   9   0   2        1.81        1.59      5.28 o 
  -9   1   2       50.53       50.86      5.45 o 
  -8   1   2      305.30      321.43     12.00 o 
  -7   1   2      344.78      347.40     12.26 o 
  -6   1   2       34.82       36.71      3.78 o 
  -5   1   2       47.75       40.47      3.08 o 
  -4   1   2      107.84       91.39      4.74 o 
  -3   1   2      219.59      214.84      4.81 o 
  -2   1   2      285.03      279.85      5.43 o 
   0   1   2     3131.62     3092.95     18.61 o 
   1   1   2      422.58      358.58      6.28 o 
   2   1   2      182.04      175.99      3.14 o 
   3   1   2       40.55       56.40      1.55 o 
   4   1   2       33.82       41.29      2.07 o 
   5   1   2       12.99       12.31      1.33 o 
   6   1   2      872.36      934.39     29.16 o 
   7   1   2      255.10      261.09     11.01 o 
   8   1   2        0.84        2.36      1.71 o 
   9   1   2        5.54        7.97      3.92 o 
  -9   2   2       10.67       11.89      3.85 o 
  -8   2   2      261.28      274.44      8.84 o 
  -7   2   2       33.23       32.90      3.62 o 
  -6   2   2        3.68        5.27      2.60 o 
  -5   2   2      205.10      244.82     12.74 o 
  -4   2   2     1025.40     1009.42     20.42 o 
  -3   2   2      277.12      265.85      4.32 o 
  -2   2   2     3866.89     3883.02     18.24 o 
  -1   2   2      620.48      553.02      9.45 o 
   0   2   2     2992.35     3004.91     47.39 o 
   1   2   2       24.12       21.25      0.83 o 
   2   2   2      700.81      650.08     12.31 o 
   3   2   2      889.84      850.80     13.61 o 
   4   2   2       89.84       96.14      2.14 o 
   5   2   2        6.95        7.63      1.34 o 
   6   2   2      922.01     1021.58     27.61 o 
   7   2   2        7.98        6.75      1.96 o 
   8   2   2        5.61        5.20      2.65 o 
   9   2   2       27.35       32.40      3.99 o 
  -9   3   2       30.50       34.95      6.24 o 
  -8   3   2      242.80      261.03     10.01 o 
  -7   3   2       75.24       88.65      5.38 o 
  -6   3   2       30.62       22.55      8.90 o 
  -5   3   2      492.28      548.86     18.91 o 
  -4   3   2       89.54      101.30      4.50 o 
  -3   3   2       37.76       36.56      1.80 o 
  -2   3   2       12.84        8.69      1.19 o 
  -1   3   2      149.47      118.04      1.64 o 
   0   3   2       15.56       18.08      0.55 o 
   1   3   2      434.22      411.33      5.31 o 
   2   3   2       10.93       13.46      0.88 o 
   3   3   2     2133.81     2137.62     50.42 o 
   4   3   2      548.33      532.51     14.58 o 
   5   3   2       86.49       86.48      3.52 o 
   6   3   2        4.12        5.51      2.22 o 
   7   3   2       11.40       12.74      4.02 o 
   8   3   2       36.94       34.26      5.50 o 
   9   3   2       44.97       56.99      4.86 o 
  -9   4   2       69.43       72.25      5.10 o 
  -8   4   2       21.43       20.13      9.11 o 
  -7   4   2        1.27        1.71      1.70 o 
  -6   4   2        3.17        2.63      2.37 o 
  -5   4   2      236.92      276.61     10.99 o 
  -4   4   2      277.53      323.92      9.11 o 
  -3   4   2       22.81       23.13      1.44 o 
  -2   4   2        1.94        2.39      0.79 o 
  -1   4   2      483.69      433.33      8.95 o 
   0   4   2      261.55      235.56      2.66 o 
   1   4   2       82.42       78.96      1.09 o 
   2   4   2      369.85      419.42     11.02 o 
   3   4   2      410.54      434.78     28.73 o 
   4   4   2        0.00        0.37      1.03 o 
   5   4   2        6.96        4.62      0.94 o 
   6   4   2        2.25        2.08      1.13 o 
   7   4   2       38.84       40.15      5.41 o 
   8   4   2       20.88       20.54      4.11 o 
   9   4   2        0.04        1.31      1.41 o 
  -9   5   2        5.63        6.77      3.38 o 
  -8   5   2       26.94       21.92      9.45 o 
  -7   5   2      235.57      258.68     10.01 o 
  -6   5   2        0.76        1.25      1.83 o 
  -5   5   2       18.42       30.37      2.98 o 
  -4   5   2     1455.26     1447.98     51.83 o 
  -3   5   2        1.70        1.04      0.74 o 
  -2   5   2       50.54       50.50      1.44 o 
  -1   5   2      906.32      822.56      9.99 o 
   0   5   2      439.94      414.77      9.81 o 
   1   5   2        0.04        0.83      0.33 o 
   2   5   2     1751.73     1767.48     27.39 o 
   3   5   2      207.05      252.03      8.94 o 
   4   5   2      552.25      603.81     12.02 o 
   5   5   2      290.38      312.48      7.55 o 
   6   5   2      141.60      139.30      7.34 o 
   7   5   2       35.15       25.46      4.56 o 
   8   5   2       11.99       10.67      4.34 o 
   9   5   2       10.12       12.98      4.11 o 
  -9   6   2        7.76        4.06      2.92 o 
  -8   6   2        0.02        1.45      1.95 o 
  -7   6   2      127.55      113.58      5.90 o 
  -6   6   2       16.27       14.09      3.00 o 
  -5   6   2      178.01      185.80      5.77 o 
  -4   6   2       57.43       52.71      3.21 o 
  -3   6   2       77.21       75.50      2.46 o 
  -2   6   2      185.35      197.76      3.94 o 
  -1   6   2       28.90       35.01      0.84 o 
   0   6   2      213.95      239.21      4.03 o 
   1   6   2      521.85      493.57      6.96 o 
   2   6   2      301.11      310.98      6.52 o 
   3   6   2      270.99      284.94      6.62 o 
   4   6   2      266.87      267.91      9.41 o 
   5   6   2       66.31       69.51      4.36 o 
   6   6   2       11.40        7.40      3.68 o 
   7   6   2      129.03      117.49      5.84 o 
   8   6   2        0.71        3.23      3.06 o 
  -8   7   2       33.86       44.93      4.42 o 
  -7   7   2      184.45      196.94     17.79 o 
  -6   7   2        0.53        1.17      1.89 o 
  -5   7   2      117.08      117.15      5.18 o 
  -4   7   2        5.46        5.26      1.66 o 
  -3   7   2       10.06        8.95      1.03 o 
  -2   7   2       58.78       61.63      1.78 o 
  -1   7   2        0.00        1.13      0.51 o 
   0   7   2      283.27      328.61      4.33 o 
   1   7   2      179.03      195.90      2.63 o 
   2   7   2        0.20        0.17      0.31 o 
   3   7   2      187.25      180.24     12.53 o 
   4   7   2      147.81      168.19      5.23 o 
   5   7   2       24.56       27.49      2.71 o 
   6   7   2       58.86       50.93      3.99 o 
   7   7   2        2.70        3.02      2.13 o 
   8   7   2       42.27       40.20      4.32 o 
  -8   8   2       63.71       58.77      4.51 o 
  -7   8   2        2.09        1.34      2.06 o 
  -6   8   2       34.15       33.95      2.92 o 
  -5   8   2       13.20       12.77      2.15 o 
  -4   8   2      287.93      279.23      6.16 o 
  -3   8   2      260.37      269.41      7.70 o 
  -2   8   2     1712.27     1624.97     30.45 o 
  -1   8   2      120.15      122.30      1.89 o 
   0   8   2        0.04        0.34      0.26 o 
   1   8   2      270.49      284.54      4.24 o 
   2   8   2      258.16      257.28      4.02 o 
   3   8   2       39.22       34.20      1.84 o 
   4   8   2      422.71      456.45     11.16 o 
   5   8   2        4.85        2.27      2.46 o 
   6   8   2      130.17      106.31      5.34 o 
   7   8   2        8.68        7.12      3.13 o 
   8   8   2        3.32        1.69      1.50 o 
  -8   9   2       42.27       39.63      4.78 o 
  -7   9   2        0.37        0.94      1.95 o 
  -6   9   2       32.45       30.16      2.85 o 
  -5   9   2       62.87       66.00      3.86 o 
  -4   9   2      348.41      327.66      9.02 o 
  -3   9   2       72.38       76.73      1.97 o 
  -2   9   2        2.85        3.33      1.07 o 
  -1   9   2      453.19      544.56      7.96 o 
   0   9   2       10.97       10.23      0.58 o 
   1   9   2        0.11        0.11      0.26 o 
   2   9   2        4.26        5.52      0.88 o 
   3   9   2      904.07      864.12     19.38 o 
   4   9   2      197.66      179.21      5.19 o 
   5   9   2       93.61       93.58      5.23 o 
   6   9   2        1.26        3.75      2.20 o 
   7   9   2       27.49       21.20      5.61 o 
   8   9   2        3.85        2.63      2.45 o 
  -8  10   2        1.53        1.40      1.79 o 
  -7  10   2        8.24        6.09      3.45 o 
  -6  10   2       32.69       31.32      2.78 o 
  -5  10   2        5.20        7.76      3.85 o 
  -4  10   2     1252.71     1246.90     25.66 o 
  -3  10   2      146.48      144.31      3.57 o 
  -2  10   2      363.11      364.72      9.67 o 
  -1  10   2       28.69       27.92      1.80 o 
   0  10   2      161.64      169.23      4.27 o 
   1  10   2        0.15        0.43      0.34 o 
   2  10   2       97.73       91.89      1.80 o 
   3  10   2      172.17      171.18      5.39 o 
   4  10   2      999.74     1009.50     42.77 o 
   5  10   2        6.53        8.43      3.77 o 
   6  10   2       37.51       35.49      3.14 o 
   7  10   2       30.12       30.18      3.86 o 
  -7  11   2        0.32        0.86      2.54 o 
  -6  11   2       62.95       66.47      3.45 o 
  -5  11   2        7.01        6.59      2.88 o 
  -4  11   2        3.01        2.16      1.41 o 
  -3  11   2       74.71       72.27      3.36 o 
  -2  11   2      175.32      185.47      5.85 o 
  -1  11   2       28.12       29.10      2.51 o 
   0  11   2       30.40       30.72      1.44 o 
   1  11   2        0.49        0.38      0.16 o 
   2  11   2      278.13      290.90      5.82 o 
   3  11   2      215.16      213.17      5.10 o 
   4  11   2        0.02       -0.01      0.70 o 
   5  11   2       11.78       10.27      3.60 o 
   6  11   2       79.72       69.16      3.87 o 
   7  11   2        4.90        4.95      3.92 o 
  -7  12   2        3.60        3.64      3.25 o 
  -6  12   2      274.60      273.07      9.00 o 
  -5  12   2      256.99      277.49      6.69 o 
  -4  12   2      165.37      166.44      5.49 o 
  -3  12   2      121.89      116.71      6.12 o 
  -2  12   2       46.37       41.96      2.48 o 
  -1  12   2       13.70       12.18      1.82 o 
   0  12   2       25.57       22.69      1.48 o 
   1  12   2       95.26       90.91      2.34 o 
   2  12   2     1203.89     1179.48     29.17 o 
   3  12   2        0.56        0.27      0.68 o 
   4  12   2        0.90        0.74      1.07 o 
   5  12   2        0.72        0.69      1.24 o 
   6  12   2        7.04        7.14      3.57 o 
  -6  13   2       26.36       17.46      5.29 o 
  -5  13   2       88.93       82.21      4.16 o 
  -4  13   2      137.08      148.76      4.91 o 
  -3  13   2       95.16       90.10      4.43 o 
  -2  13   2        0.59        0.99      1.15 o 
  -1  13   2       12.74       14.40      1.85 o 
   0  13   2       35.24       24.37      3.37 o 
   1  13   2        7.64        3.84      2.07 o 
   2  13   2      921.98     1030.36     28.00 o 
   3  13   2        0.00        0.34      0.64 o 
   4  13   2       83.06       80.62      3.43 o 
   5  13   2       30.75       24.58      3.36 o 
   6  13   2       35.48       30.59      3.37 o 
  -6  14   2       29.29       27.59      3.75 o 
  -5  14   2       36.41       40.80      4.80 o 
  -4  14   2       43.42       43.52      4.66 o 
  -3  14   2       50.44       55.29      3.07 o 
  -2  14   2       26.81       30.40      3.37 o 
  -1  14   2       85.13       82.48      3.45 o 
   0  14   2      351.30      349.08      8.87 o 
   1  14   2       17.49       21.41      2.19 o 
   2  14   2       24.19       19.98      2.58 o 
   3  14   2       21.00       15.04      7.06 o 
   4  14   2        9.07        7.35      3.83 o 
   5  14   2        0.39        0.25      2.20 o 
  -5  15   2       25.47       22.23      4.60 o 
  -4  15   2       35.15       33.02      2.90 o 
  -3  15   2       15.22       12.37      6.04 o 
  -2  15   2        5.49        8.15      3.71 o 
  -1  15   2       13.07       13.89      5.76 o 
   0  15   2        3.67        5.29      2.87 o 
   1  15   2      171.67      160.35      6.22 o 
   2  15   2        4.36        4.89      2.93 o 
   3  15   2       87.82       86.33      7.89 o 
   4  15   2       11.54        9.83      6.74 o 
   5  15   2       30.11       30.64      6.09 o 
  -4  16   2       18.15       15.78      8.76 o 
  -3  16   2        1.13        2.16      1.96 o 
  -2  16   2        2.17        0.72      1.62 o 
  -1  16   2      109.76      117.15      5.89 o 
   0  16   2       25.78       24.30      4.05 o 
   1  16   2      136.34      126.38      6.91 o 
   2  16   2        7.39        5.50      3.55 o 
   3  16   2        4.72        4.51      2.88 o 
   4  16   2       70.43       72.69      9.66 o 
  -2  17   2       49.65       61.30      4.65 o 
  -1  17   2       12.94        7.79      3.48 o 
   0  17   2       83.22       80.43      4.33 o 
   1  17   2        1.50        2.40      2.04 o 
   2  17   2      102.51      101.02      7.47 o 
  -9   1   3       53.53       51.11      6.53 o 
  -8   1   3       69.10       62.75     12.99 o 
  -7   1   3       92.83       99.57      6.35 o 
  -6   1   3        2.12        3.67      2.24 o 
  -5   1   3      512.29      556.39     15.57 o 
  -4   1   3        6.90        7.25      4.13 o 
  -3   1   3        1.19        0.30      0.98 o 
  -2   1   3       46.74       44.14      1.91 o 
  -1   1   3     3825.98     3857.88     86.90 o 
   0   1   3       31.93       21.67      0.85 o 
   1   1   3      125.58      137.64      2.30 o 
   2   1   3      890.53      772.31      6.33 o 
   3   1   3       14.62       18.97      1.45 o 
   4   1   3      208.84      209.23      3.90 o 
   5   1   3      124.34      126.65      3.61 o 
   6   1   3       27.01       27.80      2.12 o 
   7   1   3      154.97      155.03      5.51 o 
   8   1   3      102.64      104.63      7.26 o 
   9   1   3        5.22        2.17      4.18 o 
  -9   2   3       35.46       35.54      3.96 o 
  -8   2   3       12.69       10.73      5.75 o 
  -7   2   3       57.53       54.90      5.09 o 
  -6   2   3       80.09       82.18      4.53 o 
  -5   2   3        0.34        0.32      1.80 o 
  -4   2   3       22.56       19.72      2.07 o 
  -3   2   3        7.78        7.14      1.55 o 
  -2   2   3        5.47        4.78      1.58 o 
  -1   2   3      370.66      413.68      5.04 o 
   0   2   3      428.28      435.05      5.82 o 
   1   2   3      290.68      281.34      2.41 o 
   2   2   3       97.70       87.74      2.33 o 
   3   2   3       12.53        8.76      1.48 o 
   4   2   3       20.92       16.26      1.65 o 
   5   2   3        2.74        3.48      1.23 o 
   6   2   3        3.78        4.46      1.94 o 
   7   2   3        3.50        2.41      1.83 o 
   8   2   3        0.03        0.63      1.70 o 
   9   2   3        0.97        1.45      3.53 o 
  -9   3   3       95.32      102.06      5.87 o 
  -8   3   3      165.93      180.27      7.05 o 
  -7   3   3       17.28       14.94      4.01 o 
  -6   3   3        0.99        0.89      1.60 o 
  -5   3   3       18.62       19.87      2.72 o 
  -4   3   3      652.29      727.66     18.11 o 
  -3   3   3       47.89       47.36      2.58 o 
  -2   3   3     1511.36     1510.18     55.51 o 
  -1   3   3      215.06      239.43      2.87 o 
   0   3   3      372.02      357.73      8.17 o 
   1   3   3       22.59       21.01      0.75 o 
   2   3   3        7.77        3.58      1.05 o 
   3   3   3      798.19      769.68     18.01 o 
   4   3   3       46.76       41.44      2.83 o 
   5   3   3      336.99      361.88      8.88 o 
   6   3   3       79.65       83.02      5.31 o 
   7   3   3        0.32        1.30      1.78 o 
   8   3   3       43.42       47.79      4.59 o 
  -9   4   3       70.85       68.91      7.71 o 
  -8   4   3       23.49       23.34      3.81 o 
  -7   4   3      210.27      219.49     13.59 o 
  -6   4   3      460.98      456.03     14.03 o 
  -5   4   3       44.81       46.23      3.47 o 
  -4   4   3        1.77        2.30      1.61 o 
  -3   4   3       38.42       31.63      2.15 o 
  -2   4   3      141.90      152.30      3.32 o 
  -1   4   3     3884.99     3938.45     52.14 o 
   0   4   3      357.91      365.20      5.17 o 
   1   4   3      146.97      148.72      2.64 o 
   2   4   3       94.45       95.79      2.97 o 
   3   4   3        5.48        2.36      1.55 o 
   4   4   3        1.77        2.54      1.61 o 
   5   4   3      166.11      157.33      6.07 o 
   6   4   3      237.27      224.66     16.32 o 
   7   4   3       40.80       35.39      4.05 o 
   8   4   3        3.14        1.27      2.08 o 
  -8   5   3        2.35        1.80      2.16 o 
  -7   5   3       51.51       50.07      4.89 o 
  -6   5   3       49.85       47.44      3.86 o 
  -5   5   3       62.10       63.06      4.17 o 
  -4   5   3       62.89       61.79      3.38 o 
  -3   5   3      196.28      213.21      4.49 o 
  -2   5   3      105.38      109.96      3.00 o 
  -1   5   3        1.66        2.04      0.63 o 
   0   5   3       35.15       36.36      1.05 o 
   1   5   3      132.66      140.26      2.52 o 
   2   5   3       15.73       17.12      0.92 o 
   3   5   3       23.02       30.92      2.63 o 
   4   5   3        1.69        3.86      1.99 o 
   5   5   3       70.67       79.79      4.52 o 
   6   5   3       28.36       27.68      4.28 o 
   7   5   3       31.54       30.48      6.63 o 
   8   5   3        1.84        2.12      2.12 o 
  -8   6   3      114.79      115.63      5.43 o 
  -7   6   3       10.88       10.68      4.91 o 
  -6   6   3       98.76       96.59      5.74 o 
  -5   6   3      169.36      176.70      9.07 o 
  -4   6   3       60.95       60.20      3.16 o 
  -3   6   3        2.02        1.90      1.45 o 
  -2   6   3      173.03      186.88      5.61 o 
  -1   6   3        4.24        2.81      1.14 o 
   0   6   3      822.19      785.14     10.27 o 
   1   6   3      301.45      307.98      4.00 o 
   2   6   3       23.07       19.28      0.89 o 
   3   6   3       21.72       22.28      2.11 o 
   4   6   3        7.74        9.39      4.39 o 
   5   6   3        2.21        2.00      1.85 o 
   6   6   3       65.36       67.07      4.33 o 
   7   6   3       15.93       11.52      5.40 o 
   8   6   3        0.23        0.91      2.30 o 
  -8   7   3      110.81       96.20      6.84 o 
  -7   7   3        7.25        6.85      3.07 o 
  -6   7   3      263.39      278.12      9.07 o 
  -5   7   3        3.73        4.23      2.05 o 
  -4   7   3       64.25       64.33      4.01 o 
  -3   7   3      108.58      121.30      4.05 o 
  -2   7   3       25.32       23.22      1.41 o 
  -1   7   3      995.20      981.83     13.37 o 
   0   7   3       11.33       15.18      0.86 o 
   1   7   3        8.17        8.53      0.81 o 
   2   7   3      317.36      355.84      7.65 o 
   3   7   3      175.50      152.86      5.65 o 
   4   7   3      195.04      189.52      7.11 o 
   5   7   3      471.33      492.00     18.02 o 
   6   7   3       50.92       67.66      4.91 o 
   7   7   3       71.38       56.40      5.06 o 
   8   7   3       32.35       35.25      4.65 o 
  -8   8   3        2.27        2.40      2.31 o 
  -7   8   3        1.51        0.66      1.75 o 
  -6   8   3      163.86      165.98      7.45 o 
  -5   8   3      569.32      620.19     29.26 o 
  -4   8   3       84.05       89.17      4.30 o 
  -3   8   3       16.21       16.83      1.47 o 
  -2   8   3        1.61        1.26      0.80 o 
  -1   8   3       40.58       41.31      1.54 o 
   0   8   3       99.57      105.36      1.98 o 
   1   8   3        2.54        2.79      0.77 o 
   2   8   3      200.46      203.77      4.79 o 
   3   8   3      554.75      604.23     17.80 o 
   4   8   3       61.81       61.36      3.56 o 
   5   8   3       91.52       88.51      5.75 o 
   6   8   3       17.50       15.73      3.45 o 
   7   8   3       50.28       45.45      3.70 o 
   8   8   3        5.06       11.63      4.31 o 
  -8   9   3        0.35        1.53      1.62 o 
  -7   9   3        9.30        8.97      3.72 o 
  -6   9   3       35.26       36.53      3.34 o 
  -5   9   3      119.66      131.80     16.99 o 
  -4   9   3       16.01       18.69      2.14 o 
  -3   9   3       96.90       98.90      3.31 o 
  -2   9   3      433.87      463.36      6.69 o 
  -1   9   3       41.73       39.69      1.48 o 
   0   9   3        8.81       11.72      1.12 o 
   1   9   3       86.00       90.81      2.31 o 
   2   9   3       31.87       33.40      1.36 o 
   3   9   3       12.67       15.62      5.48 o 
   4   9   3       95.01       96.10      5.21 o 
   5   9   3       64.91       63.26      4.49 o 
   6   9   3      147.10      149.68      6.49 o 
   7   9   3       35.41       35.30      5.09 o 
  -7  10   3       12.83       12.28      7.42 o 
  -6  10   3        5.78        5.86      3.00 o 
  -5  10   3       20.07       19.76      3.16 o 
  -4  10   3      466.09      505.25     15.07 o 
  -3  10   3      151.15      145.09      4.37 o 
  -2  10   3       28.49       30.08      1.33 o 
  -1  10   3      204.79      208.19      3.26 o 
   0  10   3       67.22       73.20      1.83 o 
   1  10   3       34.09       33.93      1.29 o 
   2  10   3       51.57       51.84      1.80 o 
   3  10   3        8.09        8.77      2.71 o 
   4  10   3      564.17      588.75     17.38 o 
   5  10   3        0.79        1.11      0.97 o 
   6  10   3        0.00        0.90      2.21 o 
   7  10   3       24.88       19.23     10.39 o 
  -7  11   3        8.55        9.57      4.74 o 
  -6  11   3       59.43       58.87      5.40 o 
  -5  11   3      182.96      177.20     11.28 o 
  -4  11   3      215.51      216.00      6.01 o 
  -3  11   3       63.14       64.18      2.64 o 
  -2  11   3      247.74      267.39      7.37 o 
  -1  11   3       30.50       27.29      2.44 o 
   0  11   3      131.50      127.74      3.22 o 
   1  11   3        7.49        6.13      1.89 o 
   2  11   3      183.68      176.70      4.85 o 
   3  11   3      291.50      296.69      8.29 o 
   4  11   3       46.39       53.65      2.89 o 
   5  11   3        3.90        7.04      2.31 o 
   6  11   3      193.48      187.75      6.16 o 
  -6  12   3        2.20        1.28      2.09 o 
  -5  12   3       57.65       58.94      3.37 o 
  -4  12   3       36.96       38.35      4.23 o 
  -3  12   3       71.47       62.90      3.24 o 
  -2  12   3       16.59       15.41      4.66 o 
  -1  12   3       64.02       73.01      3.16 o 
   0  12   3      273.00      289.04      7.07 o 
   1  12   3       17.62       17.72      1.41 o 
   2  12   3       32.37       32.53      1.89 o 
   3  12   3       61.91       62.48      3.20 o 
   4  12   3      220.90      216.92      5.41 o 
   5  12   3        3.05        3.27      2.89 o 
   6  12   3       21.65       28.82      3.74 o 
  -6  13   3       75.81       81.28      4.59 o 
  -5  13   3       14.81       12.07      6.61 o 
  -4  13   3       13.36       14.73      2.89 o 
  -3  13   3        4.21        5.08      2.23 o 
  -2  13   3        4.15        3.83      2.02 o 
  -1  13   3        1.67        1.63      1.19 o 
   0  13   3        6.08        8.76      3.27 o 
   1  13   3       30.08       30.06      2.56 o 
   2  13   3      168.29      176.03      5.51 o 
   3  13   3        1.06        1.26      1.85 o 
   4  13   3       31.50       34.13      2.45 o 
   5  13   3        3.14        2.20      1.79 o 
  -5  14   3       46.22       41.74      3.50 o 
  -4  14   3        6.96        4.73      2.49 o 
  -3  14   3        4.80        5.32      2.39 o 
  -2  14   3      130.11      134.48      5.52 o 
  -1  14   3      112.83      106.52      4.17 o 
   0  14   3        1.45        1.12      0.94 o 
   1  14   3      515.65      531.33      9.66 o 
   2  14   3       90.01       84.50      3.83 o 
   3  14   3        3.46        2.21      2.09 o 
   4  14   3       31.86       34.60      4.55 o 
   5  14   3        4.87        4.99      4.87 o 
  -4  15   3        3.48        2.95      1.68 o 
  -3  15   3        2.23        2.47      2.31 o 
  -2  15   3       23.76       26.25      3.67 o 
  -1  15   3        2.23        0.88      1.35 o 
   0  15   3        4.49        3.40      2.25 o 
   1  15   3       74.01       78.17      5.10 o 
   2  15   3      154.65      151.15      9.55 o 
   3  15   3       12.85       11.38      7.10 o 
   4  15   3        3.55        3.68      5.14 o 
  -3  16   3       13.03       10.78      6.65 o 
  -2  16   3       88.55      101.22      6.60 o 
  -1  16   3       39.52       37.47      3.31 o 
   0  16   3       32.47       32.68      2.94 o 
   1  16   3        1.55        0.63      1.55 o 
   2  16   3        5.31        4.89      3.38 o 
   3  16   3        0.11        0.47      2.28 o 
  -1  17   3       10.89        8.76      4.15 o 
   0  17   3        3.08        2.85      2.43 o 
   1  17   3        2.69        2.95      3.46 o 
  -8   0   4        0.00        0.31      2.65 o 
  -7   0   4        1.16        3.14      4.98 o 
  -6   0   4      260.20      272.50     16.72 o 
  -5   0   4       22.53       22.65     14.98 o 
  -4   0   4      623.29      612.89     20.09 o 
  -3   0   4       42.64       45.39      4.33 o 
  -2   0   4        1.29        0.06      1.55 o 
  -1   0   4      303.55      299.21     13.63 o 
   0   0   4      184.87      173.70      8.18 o 
   1   0   4        0.01        1.12      0.62 o 
   2   0   4      366.40      392.51     10.19 o 
   3   0   4       42.16       52.76      2.79 o 
   4   0   4       16.06       16.17      2.43 o 
   5   0   4       10.67       10.72      4.03 o 
   6   0   4       59.00       59.77      4.47 o 
   7   0   4        0.00        2.20      4.77 o 
   8   0   4       48.87       61.46     10.39 o 
  -8   1   4       77.05       80.17      5.47 o 
  -7   1   4        3.00        2.80      2.53 o 
  -6   1   4       34.28       37.34      5.35 o 
  -5   1   4      259.62      265.45     11.06 o 
  -4   1   4       58.27       64.50      4.41 o 
  -3   1   4       80.44       71.61      4.08 o 
  -2   1   4       80.23       83.25      4.52 o 
  -1   1   4      126.43      122.54      3.60 o 
   0   1   4      251.76      264.41     15.29 o 
   1   1   4      414.24      398.62      8.89 o 
   2   1   4      226.77      259.24      9.95 o 
   3   1   4       87.17       94.64      2.82 o 
   4   1   4       20.26       20.55      1.76 o 
   5   1   4        1.26        0.85      1.05 o 
   6   1   4       39.87       41.69      3.31 o 
   7   1   4        8.31        6.02      3.45 o 
   8   1   4        2.38        1.84      3.49 o 
  -8   2   4      381.95      381.82     14.88 o 
  -7   2   4       16.52       11.91      8.72 o 
  -6   2   4      122.47      139.31      8.00 o 
  -5   2   4      134.98      144.31      7.16 o 
  -4   2   4      185.70      187.95      8.38 o 
  -3   2   4        1.28        1.73      1.47 o 
  -2   2   4     3686.14     3936.29     72.54 o 
  -1   2   4      870.87      872.93     40.57 o 
   0   2   4        9.27       12.80      1.76 o 
   1   2   4        8.55        5.56      0.85 o 
   2   2   4      750.42      736.70     24.44 o 
   3   2   4       25.91       15.65      2.01 o 
   4   2   4       12.03       10.64      1.19 o 
   5   2   4      817.90      842.08     23.98 o 
   6   2   4      226.37      214.23      8.25 o 
   7   2   4       15.83       15.14      4.59 o 
   8   2   4       31.34       40.81      6.96 o 
  -8   3   4       97.14       84.82      6.02 o 
  -7   3   4        0.02        0.67      1.74 o 
  -6   3   4        0.64        2.42      2.03 o 
  -5   3   4        3.90        6.96      2.39 o 
  -4   3   4        1.43        1.38      1.29 o 
  -3   3   4      195.66      193.09      6.82 o 
  -2   3   4      836.26      782.52     40.57 o 
  -1   3   4      413.38      423.04     13.63 o 
   0   3   4      741.97      707.82     18.40 o 
   1   3   4      409.61      432.86      6.94 o 
   2   3   4      285.04      306.07      6.09 o 
   3   3   4        3.21        3.82      0.98 o 
   4   3   4       46.27       39.72      1.28 o 
   5   3   4      262.49      269.45      8.78 o 
   6   3   4      492.18      513.31     16.90 o 
   7   3   4        4.25        9.27      3.96 o 
   8   3   4       22.49       27.27      6.36 o 
  -8   4   4        0.22        2.90      2.77 o 
  -7   4   4        3.11        6.31      2.16 o 
  -6   4   4        3.74        5.47      2.74 o 
  -5   4   4        0.36        0.34      1.79 o 
  -4   4   4        0.07        0.75      1.08 o 
  -3   4   4        2.17        2.12      1.64 o 
  -2   4   4       32.84       36.29      2.48 o 
  -1   4   4      439.79      429.56     10.08 o 
   0   4   4       81.57       83.69      2.53 o 
   1   4   4        4.78        4.59      0.94 o 
   2   4   4      103.97      109.78      2.42 o 
   3   4   4       24.98       24.22      1.00 o 
   4   4   4        0.35        1.00      1.62 o 
   5   4   4        0.45        0.17      1.65 o 
   6   4   4        1.11        3.00      1.97 o 
   7   4   4       34.35       31.90      4.20 o 
   8   4   4        8.24        7.59      5.76 o 
  -8   5   4       54.67       48.16      4.26 o 
  -7   5   4       39.49       39.98      4.01 o 
  -6   5   4       24.72       25.58      4.08 o 
  -5   5   4       13.33       15.19      6.42 o 
  -4   5   4      109.23      110.24      4.75 o 
  -3   5   4        0.43        1.55      1.68 o 
  -2   5   4        0.14       -0.38      1.30 o 
  -1   5   4       56.54       62.32      2.42 o 
   0   5   4     1140.44     1104.31     32.76 o 
   1   5   4      128.41      126.75      2.99 o 
   2   5   4      337.31      361.50      7.73 o 
   3   5   4       18.18       18.19      2.10 o 
   4   5   4       13.40       15.06      7.33 o 
   5   5   4       48.10       62.40      4.18 o 
   6   5   4      233.97      232.80      8.94 o 
   7   5   4        1.46        0.56      1.20 o 
   8   5   4       34.51       38.44      5.47 o 
  -8   6   4        1.74        2.34      2.01 o 
  -7   6   4        1.61        2.73      2.02 o 
  -6   6   4        1.44        0.57      1.50 o 
  -5   6   4      979.64     1049.24     43.25 o 
  -4   6   4       24.02       22.57      2.24 o 
  -3   6   4      118.57      111.95      4.65 o 
  -2   6   4       21.53       19.09      1.74 o 
  -1   6   4      347.77      378.28     11.55 o 
   0   6   4       23.07       16.64      1.20 o 
   1   6   4      271.03      271.93      6.62 o 
   2   6   4      162.93      173.93      4.58 o 
   3   6   4      219.48      234.41      5.32 o 
   4   6   4      206.58      210.16      8.38 o 
   5   6   4       29.24       26.21      7.94 o 
   6   6   4       10.87       11.94      5.99 o 
   7   6   4      141.64      143.76      6.06 o 
  -8   7   4        0.12        0.16      1.74 o 
  -7   7   4       15.41       13.88      5.74 o 
  -6   7   4       54.00       53.59      4.04 o 
  -5   7   4       46.46       47.11      3.86 o 
  -4   7   4      170.64      166.81      6.51 o 
  -3   7   4        0.00        0.43      0.89 o 
  -2   7   4      123.39      135.52      3.89 o 
  -1   7   4        0.90        0.51      0.61 o 
   0   7   4      105.85      111.70      3.03 o 
   1   7   4       79.99       79.00      2.45 o 
   2   7   4      505.34      563.28     10.62 o 
   3   7   4       51.44       56.47      3.14 o 
   4   7   4      122.86      122.41      4.70 o 
   5   7   4        7.74        7.71      3.03 o 
   6   7   4       90.40      102.94      4.90 o 
   7   7   4       17.49       17.99      3.58 o 
  -7   8   4       20.65       18.77      7.35 o 
  -6   8   4      329.24      324.87      9.16 o 
  -5   8   4        5.55        5.79      2.34 o 
  -4   8   4      812.30      897.97     30.78 o 
  -3   8   4        2.71        2.51      1.09 o 
  -2   8   4       10.39       12.84      1.80 o 
  -1   8   4       73.82       66.05      2.06 o 
   0   8   4       15.44       21.47      1.36 o 
   1   8   4        4.54        4.21      1.06 o 
   2   8   4      980.66     1085.59     53.80 o 
   3   8   4       28.53       25.68      2.89 o 
   4   8   4       93.25       92.58      5.48 o 
   5   8   4        9.16        8.93      3.53 o 
   6   8   4       36.17       31.13      3.49 o 
   7   8   4       20.95       19.28      6.79 o 
  -7   9   4       20.87       21.00      3.49 o 
  -6   9   4       35.07       35.32      5.21 o 
  -5   9   4      127.92      143.55      6.33 o 
  -4   9   4      931.60     1016.08     21.89 o 
  -3   9   4      152.32      154.94      5.07 o 
  -2   9   4       38.46       34.48      1.44 o 
  -1   9   4       17.65       21.74      1.38 o 
   0   9   4       28.44       24.30      1.56 o 
   1   9   4        6.47        4.67      1.34 o 
   2   9   4      150.90      154.63      5.36 o 
   3   9   4      370.07      376.56     10.48 o 
   4   9   4       43.23       41.07      2.88 o 
   5   9   4      156.61      151.11      5.79 o 
   6   9   4       56.57       59.13      4.79 o 
   7   9   4        9.68        8.76      3.42 o 
  -7  10   4        3.03        3.70      3.80 o 
  -6  10   4      172.98      169.12      6.80 o 
  -5  10   4       15.92       17.16      3.99 o 
  -4  10   4      353.15      366.80      8.95 o 
  -3  10   4       83.46       80.28      3.19 o 
  -2  10   4      168.99      169.43      4.51 o 
  -1  10   4       34.24       33.83      2.05 o 
   0  10   4       34.72       26.33      1.69 o 
   1  10   4        1.91        2.23      1.07 o 
   2  10   4      181.84      183.61      5.55 o 
   3  10   4       17.11       16.22      2.65 o 
   4  10   4      179.71      177.36      6.28 o 
   5  10   4      126.11      117.80      4.81 o 
   6  10   4        1.49        4.69      2.22 o 
  -6  11   4        1.19        2.42      3.62 o 
  -5  11   4       20.12       19.92      4.12 o 
  -4  11   4        0.59        1.55      1.39 o 
  -3  11   4      162.20      157.13      5.21 o 
  -2  11   4       38.10       42.78      3.76 o 
  -1  11   4       21.10       18.50      1.65 o 
   0  11   4      101.26      102.73      3.37 o 
   1  11   4      324.62      332.32      8.89 o 
   2  11   4       92.33       93.50      3.33 o 
   3  11   4       54.12       50.99      3.45 o 
   4  11   4        5.67        5.93      2.67 o 
   5  11   4       28.37       22.31      2.80 o 
   6  11   4        8.44        7.42      3.86 o 
  -6  12   4       90.29       85.84      4.34 o 
  -5  12   4        0.31        1.03      2.19 o 
  -4  12   4        3.24        3.34      1.83 o 
  -3  12   4       85.65       82.35      4.68 o 
  -2  12   4       40.37       40.70      2.77 o 
  -1  12   4       42.46       37.37      3.15 o 
   0  12   4      151.39      141.40      4.90 o 
   1  12   4        1.67        2.47      1.49 o 
   2  12   4       54.16       53.86      2.79 o 
   3  12   4        7.86        6.17      2.39 o 
   4  12   4       16.50       12.03      4.91 o 
   5  12   4        0.64        1.52      1.36 o 
  -5  13   4       55.28       57.42      3.51 o 
  -4  13   4       95.73       94.46      4.09 o 
  -3  13   4       82.23       83.81      4.27 o 
  -2  13   4        9.69        8.33      3.37 o 
  -1  13   4      310.05      308.33     15.87 o 
   0  13   4      205.77      232.01      6.65 o 
   1  13   4       54.82       59.43      3.15 o 
   2  13   4      201.75      211.18      6.89 o 
   3  13   4       22.54       27.74      3.48 o 
   4  13   4        0.00        0.81      1.53 o 
   5  13   4        0.14        0.70      1.32 o 
  -4  14   4        1.99        0.57      1.22 o 
  -3  14   4        2.35        2.11      1.32 o 
  -2  14   4       70.47       68.15      3.79 o 
  -1  14   4        6.11        5.48      2.95 o 
   0  14   4       66.86       65.99      4.08 o 
   1  14   4      231.29      232.71      6.29 o 
   2  14   4      108.09       99.59      4.88 o 
   3  14   4        0.58        0.58      1.77 o 
   4  14   4        0.53        1.98      2.06 o 
  -3  15   4       41.91       41.66      3.22 o 
  -2  15   4        8.32        9.00      3.73 o 
  -1  15   4       11.66       10.08      4.91 o 
   0  15   4      189.56      193.84      4.78 o 
   1  15   4       31.32       29.36      6.46 o 
   2  15   4      139.63      173.28      9.74 o 
   3  15   4       50.83       52.64      9.12 o 
  -2  16   4       33.84       34.10      4.26 o 
  -1  16   4        5.71        2.64      2.13 o 
   0  16   4       55.87       47.43      4.17 o 
   1  16   4       47.80       40.18      4.43 o 
  -8   1   5       47.31       44.23      6.77 o 
  -7   1   5        4.05        6.79      5.08 o 
  -6   1   5      189.89      167.05      8.02 o 
  -5   1   5        3.94        3.12      1.86 o 
  -4   1   5       72.06       77.07      5.20 o 
  -3   1   5       13.10       15.01      2.29 o 
  -2   1   5      133.30      129.60      5.26 o 
  -1   1   5      152.64      171.46      6.14 o 
   0   1   5      239.35      245.22     10.69 o 
   1   1   5        0.20        0.80      0.64 o 
   2   1   5      478.85      513.13     15.13 o 
   3   1   5       97.95      101.69      3.55 o 
   4   1   5      112.79      109.66      4.34 o 
   5   1   5       34.88       35.82      2.28 o 
   6   1   5       50.35       47.09      4.88 o 
   7   1   5        5.08        8.69      5.67 o 
  -8   2   5       25.07       27.78      3.77 o 
  -7   2   5        0.87        1.75      1.63 o 
  -6   2   5       40.86       39.91      3.97 o 
  -5   2   5      143.92      143.81      8.86 o 
  -4   2   5       47.25       45.33      3.83 o 
  -3   2   5       10.36       10.30      5.55 o 
  -2   2   5      404.37      401.50     25.01 o 
  -1   2   5        0.01        0.61      0.63 o 
   0   2   5       24.97       24.07      2.87 o 
   1   2   5       39.63       43.04      2.77 o 
   2   2   5      290.68      305.33      9.73 o 
   3   2   5       29.35       28.48      1.94 o 
   4   2   5       67.62       69.33      2.62 o 
   5   2   5        3.77        4.86      2.77 o 
   6   2   5        9.80        8.66      4.80 o 
   7   2   5        0.74        1.26      2.50 o 
  -8   3   5        5.62        4.80      3.46 o 
  -7   3   5        0.01        0.79      2.70 o 
  -6   3   5        2.16        0.77      2.13 o 
  -5   3   5      106.06      104.61      6.44 o 
  -4   3   5        0.87        0.75      1.08 o 
  -3   3   5       32.57       31.12      3.66 o 
  -2   3   5       68.78       70.45      3.58 o 
  -1   3   5      121.43      130.52      5.22 o 
   0   3   5      242.87      283.63     14.95 o 
   1   3   5      128.05      124.28      3.89 o 
   2   3   5        4.63        4.80      1.36 o 
   3   3   5        6.48        8.43      1.27 o 
   4   3   5       25.40       24.83      1.36 o 
   5   3   5       23.22       21.08      3.20 o 
   6   3   5       20.79       16.63      2.58 o 
   7   3   5        2.60        1.67      3.05 o 
  -8   4   5        0.53        2.25      3.68 o 
  -7   4   5        4.68        3.31      3.53 o 
  -6   4   5       14.35       12.48      5.93 o 
  -5   4   5        0.60        1.51      1.58 o 
  -4   4   5      209.35      205.09      9.68 o 
  -3   4   5      909.41      891.14     30.40 o 
  -2   4   5       92.37      105.97      5.09 o 
  -1   4   5      218.75      218.04      6.14 o 
   0   4   5        0.12        1.20      1.06 o 
   1   4   5       19.21       18.25      1.51 o 
   2   4   5        2.46        1.99      0.68 o 
   3   4   5        0.07        0.29      0.40 o 
   4   4   5       64.86       57.77      3.95 o 
   5   4   5      267.98      261.99     10.10 o 
   6   4   5        3.84        1.40      2.00 o 
   7   4   5        4.66        4.43      3.44 o 
  -7   5   5       32.22       30.20      4.94 o 
  -6   5   5       14.61       17.52      3.29 o 
  -5   5   5        0.26        0.90      1.94 o 
  -4   5   5       72.38       75.98      4.27 o 
  -3   5   5      526.61      563.63     30.24 o 
  -2   5   5      705.31      759.39     13.58 o 
  -1   5   5       40.36       46.71      2.26 o 
   0   5   5      119.42      123.63      8.57 o 
   1   5   5       93.87       97.84      2.85 o 
   2   5   5       61.31       50.31      1.82 o 
   3   5   5        4.26        3.77      0.84 o 
   4   5   5       39.91       42.93      2.40 o 
   5   5   5      477.99      491.23     13.39 o 
   6   5   5       44.21       36.33      3.47 o 
   7   5   5        0.12        0.99      1.18 o 
  -7   6   5        2.92        2.97      2.47 o 
  -6   6   5        9.43        7.79      3.00 o 
  -5   6   5      181.51      176.40      7.11 o 
  -4   6   5       54.31       47.98      4.07 o 
  -3   6   5       38.86       39.17      4.27 o 
  -2   6   5      114.22      127.16      5.26 o 
  -1   6   5        7.39        8.92      1.52 o 
   0   6   5       35.70       35.32      2.08 o 
   1   6   5        1.91        1.31      0.92 o 
   2   6   5       80.53       81.26      2.60 o 
   3   6   5      108.55      113.21      4.91 o 
   4   6   5       15.74       13.08      5.13 o 
   5   6   5       22.71       25.24      3.21 o 
   6   6   5        0.26        1.52      1.42 o 
   7   6   5       52.88       47.87      3.70 o 
  -7   7   5        0.13        0.37      2.17 o 
  -6   7   5       26.46       32.35      3.82 o 
  -5   7   5       21.35       20.19      4.75 o 
  -4   7   5      280.86      288.27     11.10 o 
  -3   7   5       97.75       99.10      4.43 o 
  -2   7   5       23.67       22.99      1.78 o 
  -1   7   5       15.37       11.50      1.55 o 
   0   7   5      198.71      208.42      6.44 o 
   1   7   5       60.50       57.35      2.66 o 
   2   7   5      399.62      406.49     10.30 o 
   3   7   5       63.73       64.35      3.45 o 
   4   7   5      152.65      151.81      5.36 o 
   5   7   5        6.27        4.66      2.70 o 
   6   7   5        0.23        0.68      1.62 o 
  -7   8   5       24.41       24.78      3.23 o 
  -6   8   5       14.13       11.03      4.04 o 
  -5   8   5      104.22       96.02      4.49 o 
  -4   8   5       88.51       91.81      4.53 o 
  -3   8   5        5.05        5.28      2.29 o 
  -2   8   5       72.78       76.72      3.07 o 
  -1   8   5       23.77       24.16      1.97 o 
   0   8   5        0.59        0.38      0.71 o 
   1   8   5      382.40      393.70      9.91 o 
   2   8   5       13.71       13.19      4.05 o 
   3   8   5        0.49        0.46      1.39 o 
   4   8   5        0.08        1.37      1.19 o 
   5   8   5       12.58        7.60      3.25 o 
   6   8   5        1.66        0.34      1.44 o 
  -6   9   5       35.68       33.70      3.66 o 
  -5   9   5      486.72      504.39     12.41 o 
  -4   9   5        4.29        5.84      3.38 o 
  -3   9   5      126.87      129.31      4.85 o 
  -2   9   5        0.55        0.97      0.76 o 
  -1   9   5       23.32       22.77      1.73 o 
   0   9   5        0.23        0.17      0.99 o 
   1   9   5      184.90      193.76      6.50 o 
   2   9   5       40.75       45.70      3.61 o 
   3   9   5      320.88      328.81      9.22 o 
   4   9   5       41.54       41.98      3.95 o 
   5   9   5       52.21       53.13      3.75 o 
   6   9   5       32.53       34.76      3.92 o 
  -6  10   5      134.37      135.39     12.97 o 
  -5  10   5       18.78       17.82      3.18 o 
  -4  10   5      117.58      114.29      4.38 o 
  -3  10   5      131.25      127.18      4.65 o 
  -2  10   5      233.05      224.26      6.23 o 
  -1  10   5        2.22        2.32      1.05 o 
   0  10   5       16.04       14.28      3.25 o 
   1  10   5        7.52        7.29      2.34 o 
   2  10   5      252.98      259.59     11.47 o 
   3  10   5       10.65        8.35      3.65 o 
   4  10   5       10.90        7.86      3.71 o 
   5  10   5        7.01        5.51      2.74 o 
  -5  11   5       16.00       16.00      7.37 o 
  -4  11   5       39.87       38.12      2.93 o 
  -3  11   5        8.33        6.80      4.40 o 
  -2  11   5      230.38      249.16      6.99 o 
  -1  11   5       29.16       23.62      2.33 o 
   0  11   5       36.35       40.16      2.48 o 
   1  11   5        0.76        0.69      0.82 o 
   2  11   5       33.51       37.05      2.69 o 
   3  11   5       17.84       13.88      4.53 o 
   4  11   5      152.95      165.96      6.01 o 
   5  11   5       10.95        9.82      4.81 o 
  -5  12   5       47.84       42.24      3.21 o 
  -4  12   5        1.66        1.58      1.88 o 
  -3  12   5      227.59      231.67      7.65 o 
  -2  12   5       66.23       69.69      3.84 o 
  -1  12   5      156.00      154.14      6.08 o 
   0  12   5        0.78        0.94      0.86 o 
   1  12   5      249.72      252.44      8.91 o 
   2  12   5        5.25        5.42      2.57 o 
   3  12   5        0.86        2.98      1.37 o 
   4  12   5       18.27       15.69      3.03 o 
  -4  13   5        2.63        1.86      1.36 o 
  -3  13   5       23.42       22.45      3.36 o 
  -2  13   5       11.74       12.69      3.71 o 
  -1  13   5       82.44       72.57      5.02 o 
   0  13   5        0.18        0.98      1.49 o 
   1  13   5       44.94       44.02      3.97 o 
   2  13   5        8.32        6.13      3.58 o 
   3  13   5        3.54        1.90      1.59 o 
  -3  14   5       48.63       48.50      3.31 o 
  -2  14   5       79.10       79.80      4.18 o 
  -1  14   5      141.05      141.47      4.77 o 
   0  14   5       17.94       10.46      5.33 o 
   1  14   5        0.09        0.83      1.31 o 
   2  14   5       55.77       51.02      3.85 o 
  -1  15   5        0.10        0.16      1.31 o 
   0  15   5      280.64      293.18     10.19 o 
   1  15   5      108.09      116.46     10.79 o 
  -7   0   6        6.10       11.53     12.36 o 
  -6   0   6      647.12      695.56     21.76 o 
  -5   0   6      179.22      161.77     11.30 o 
  -4   0   6        1.47        1.33      2.45 o 
  -3   0   6       15.98       17.01      5.69 o 
  -2   0   6      148.91      147.82     12.21 o 
  -1   0   6      482.50      451.35     23.22 o 
   0   0   6      602.79      666.67     33.53 o 
   1   0   6      567.21      659.63     32.56 o 
   2   0   6       40.21       45.87      3.26 o 
   3   0   6       72.24       74.79      3.79 o 
   4   0   6        3.38        3.16      2.28 o 
   5   0   6       10.29       13.56      7.98 o 
   6   0   6       10.78        5.37      8.40 o 
  -7   1   6        2.30        1.55      1.48 o 
  -6   1   6       60.46       67.18      7.04 o 
  -5   1   6        0.35        0.55      1.95 o 
  -4   1   6       22.35       20.54      3.71 o 
  -3   1   6      189.03      192.35      8.38 o 
  -2   1   6       12.32       10.87      1.83 o 
  -1   1   6        0.04        0.34      1.77 o 
   0   1   6        8.71       10.17      3.63 o 
   1   1   6       31.63       31.59      4.77 o 
   2   1   6        6.41        4.72      1.39 o 
   3   1   6        6.90        6.65      1.49 o 
   4   1   6       22.09       21.70      2.30 o 
   5   1   6       56.62       54.46      5.43 o 
   6   1   6       26.99       26.59      6.65 o 
  -7   2   6       16.29       11.16      7.74 o 
  -6   2   6        4.01        2.30      4.63 o 
  -5   2   6        0.27        1.31      2.12 o 
  -4   2   6        7.49       11.53      5.56 o 
  -3   2   6        4.13        5.79      4.62 o 
  -2   2   6      165.44      157.98      8.27 o 
  -1   2   6      135.29      138.63      7.30 o 
   0   2   6       74.00       79.48      5.49 o 
   1   2   6       12.93       11.97      5.90 o 
   2   2   6       89.05       93.32      3.44 o 
   3   2   6       84.60       95.06      3.36 o 
   4   2   6        6.92        3.91      2.06 o 
   5   2   6        3.42        4.31      2.57 o 
   6   2   6        4.55        5.41      5.46 o 
  -7   3   6        0.47        1.17      2.86 o 
  -6   3   6        1.63        7.03      3.25 o 
  -5   3   6       33.14       30.30      5.22 o 
  -4   3   6       84.56       62.15      4.81 o 
  -3   3   6      216.20      210.21     15.63 o 
  -2   3   6     2211.91     2403.00     43.25 o 
  -1   3   6        0.35        0.66      0.86 o 
   0   3   6       14.56       14.08      3.24 o 
   1   3   6       28.93       29.64      2.64 o 
   2   3   6        0.86        1.21      1.30 o 
   3   3   6        0.14        0.69      0.63 o 
   4   3   6      533.98      538.05     14.81 o 
   5   3   6      149.89      142.86      5.32 o 
   6   3   6      177.65      164.62     10.85 o 
  -7   4   6        1.42        2.25      3.47 o 
  -6   4   6        6.95        6.85      4.87 o 
  -5   4   6        0.25        0.43      1.16 o 
  -4   4   6       18.62       21.86      3.94 o 
  -3   4   6      117.91      107.72      7.44 o 
  -2   4   6      281.99      272.99      7.71 o 
  -1   4   6      125.57      123.62      6.37 o 
   0   4   6        0.88        1.56      1.69 o 
   1   4   6       91.98       97.72      3.91 o 
   2   4   6       44.72       36.49      3.82 o 
   3   4   6       15.01       14.43      1.84 o 
   4   4   6      156.52      164.27      6.55 o 
   5   4   6       28.45       30.81      2.63 o 
   6   4   6        0.01        1.52      1.96 o 
  -7   5   6        3.05        1.93      2.22 o 
  -6   5   6       36.15       27.34      4.07 o 
  -5   5   6        7.21        6.75      3.09 o 
  -4   5   6      189.66      178.50      7.83 o 
  -3   5   6       21.45       22.48      2.87 o 
  -2   5   6      643.33      669.02     26.75 o 
  -1   5   6       17.66       15.69      8.47 o 
   0   5   6       30.08       35.64      4.18 o 
   1   5   6       17.68       18.45      2.44 o 
   2   5   6       19.34       19.66      2.20 o 
   3   5   6        5.42        5.99      1.91 o 
   4   5   6      213.32      219.43      8.12 o 
   5   5   6        0.11        0.88      0.85 o 
   6   5   6      192.56      199.65      6.74 o 
  -6   6   6       20.48       24.07     13.53 o 
  -5   6   6        1.49        2.19      2.37 o 
  -4   6   6       11.71        7.18      5.37 o 
  -3   6   6      194.14      206.82      7.73 o 
  -2   6   6        2.11        2.58      1.51 o 
  -1   6   6        9.00        9.82      3.89 o 
   0   6   6       28.99       29.85      4.12 o 
   1   6   6       30.25       27.27      2.32 o 
   2   6   6       45.36       44.96      2.53 o 
   3   6   6       48.74       49.48      3.15 o 
   4   6   6        4.11        3.69      1.88 o 
   5   6   6       26.98       31.02      2.76 o 
   6   6   6       25.00       17.10      3.18 o 
  -6   7   6      507.62      564.97     14.58 o 
  -5   7   6      379.53      412.51     10.94 o 
  -4   7   6       74.09       73.58      4.76 o 
  -3   7   6      161.10      157.14      5.74 o 
  -2   7   6       74.64       83.65      6.17 o 
  -1   7   6        3.59        3.77      1.97 o 
   0   7   6       64.65       67.32      4.39 o 
   1   7   6      683.12      744.64     10.62 o 
   2   7   6      795.53      898.91     13.77 o 
   3   7   6        6.53        6.04      2.19 o 
   4   7   6       14.29       12.58      5.18 o 
   5   7   6       30.32       27.39      2.92 o 
  -6   8   6      136.09      148.88      6.74 o 
  -5   8   6      109.41      120.62      5.81 o 
  -4   8   6       28.84       24.20      2.14 o 
  -3   8   6        0.77        2.85      2.83 o 
  -2   8   6        1.58        3.27      1.95 o 
  -1   8   6       11.65        9.55      3.68 o 
   0   8   6       10.31        8.82      4.12 o 
   1   8   6       23.94       23.01      2.23 o 
   2   8   6      187.06      180.70      5.81 o 
   3   8   6       70.61       70.62      3.55 o 
   4   8   6       25.25       23.32      4.19 o 
   5   8   6       17.73       14.28      6.22 o 
  -5   9   6        1.44        1.16      1.39 o 
  -4   9   6       77.99       68.92      4.86 o 
  -3   9   6        0.75        0.12      1.17 o 
  -2   9   6        2.50        2.68      2.11 o 
  -1   9   6       54.05       54.78      3.97 o 
   0   9   6        0.20        1.29      1.66 o 
   1   9   6       19.57       22.33      2.68 o 
   2   9   6       71.06       76.68      3.39 o 
   3   9   6        6.50        5.33      1.62 o 
   4   9   6       60.10       58.59      3.63 o 
   5   9   6        0.25        1.89      2.12 o 
  -5  10   6       78.50       87.88      7.40 o 
  -4  10   6       10.04        9.59      4.23 o 
  -3  10   6      113.59      129.20      4.58 o 
  -2  10   6       40.67       33.51      2.84 o 
  -1  10   6        0.37        0.30      1.10 o 
   0  10   6      168.71      182.89      5.44 o 
   1  10   6        6.32        4.08      1.81 o 
   2  10   6       32.58       32.50      3.47 o 
   3  10   6        1.07        2.57      1.75 o 
   4  10   6       21.69       19.65      3.69 o 
  -4  11   6       35.13       30.06      5.97 o 
  -3  11   6       46.37       31.46      3.84 o 
  -2  11   6        0.00        1.11      1.96 o 
  -1  11   6      173.02      183.88      7.17 o 
   0  11   6      118.69      118.94      7.51 o 
   1  11   6        0.57        1.11      1.10 o 
   2  11   6       17.96       18.95      3.38 o 
   3  11   6      124.90      116.49      5.00 o 
   4  11   6       20.01       15.89      6.89 o 
  -3  12   6        1.90        1.26      1.23 o 
  -2  12   6      151.10      140.52      8.01 o 
  -1  12   6       20.82       22.54      3.80 o 
   0  12   6        2.62        3.56      4.99 o 
   1  12   6        2.64        2.01      2.75 o 
   2  12   6       23.41       20.10      2.97 o 
   3  12   6        1.72        0.82      1.80 o 
  -2  13   6       37.42       37.51      5.10 o 
  -1  13   6       19.30       21.29      4.25 o 
   0  13   6       97.29       99.90      7.46 o 
   1  13   6        1.91        2.70      2.22 o 
  -6   1   7       14.71       11.01      9.32 o 
  -5   1   7        1.74        1.02      1.75 o 
  -4   1   7        0.06        1.98      2.24 o 
  -3   1   7        0.05        0.94      1.82 o 
  -2   1   7       12.77        9.81      3.87 o 
  -1   1   7       91.54       82.11      5.98 o 
   0   1   7      492.50      506.49     34.85 o 
   1   1   7      304.44      300.56     12.62 o 
   2   1   7       39.48       41.36      2.87 o 
   3   1   7       31.40       30.98      3.10 o 
   4   1   7       38.46       36.56      3.56 o 
   5   1   7        9.28        7.63      5.53 o 
  -6   2   7       12.69       11.03      7.51 o 
  -5   2   7       87.34       79.89      5.48 o 
  -4   2   7       37.74       35.77      4.80 o 
  -3   2   7        1.36        0.91      2.23 o 
  -2   2   7        5.82        3.89      3.12 o 
  -1   2   7       15.76       15.05      9.28 o 
   0   2   7      127.09      129.14      9.48 o 
   1   2   7      175.91      168.61      7.48 o 
   2   2   7        1.13        2.09      1.22 o 
   3   2   7       14.81       15.58      5.66 o 
   4   2   7        4.11        4.93      2.71 o 
   5   2   7       16.96       20.58     12.59 o 
  -6   3   7       33.27       24.95      5.58 o 
  -5   3   7        9.80       15.63      3.89 o 
  -4   3   7       25.12       16.73      3.93 o 
  -3   3   7       83.92       86.92      6.08 o 
  -2   3   7       18.74       12.31      5.96 o 
  -1   3   7       23.83       20.99     12.12 o 
   0   3   7      311.15      324.34     13.55 o 
   1   3   7       13.18       13.38      3.58 o 
   2   3   7       48.39       50.94      4.04 o 
   3   3   7        0.05        0.65      1.86 o 
   4   3   7      102.57       95.46      4.30 o 
   5   3   7        9.61        8.42      4.95 o 
  -6   4   7       43.47       42.72      6.88 o 
  -5   4   7       98.72       91.93      5.59 o 
  -4   4   7       40.37       34.77      5.54 o 
  -3   4   7       15.25       13.42      6.20 o 
  -2   4   7        4.53        6.03      3.19 o 
  -1   4   7       56.40       56.19      4.74 o 
   0   4   7       29.23       39.60      4.87 o 
   1   4   7       79.65       66.76      4.01 o 
   2   4   7        2.43        2.64      1.76 o 
   3   4   7       36.91       36.74      4.72 o 
   4   4   7        8.26        7.92      3.21 o 
   5   4   7       85.94       82.36      4.54 o 
  -5   5   7       19.56       12.59      8.37 o 
  -4   5   7      125.36      110.99      6.77 o 
  -3   5   7      302.35      276.39     10.01 o 
  -2   5   7      147.04      151.34      7.56 o 
  -1   5   7        6.41        3.90      2.73 o 
   0   5   7        1.89        1.34      1.15 o 
   1   5   7      240.70      235.04      9.41 o 
   2   5   7      105.43      106.27      5.98 o 
   3   5   7      129.05      135.26      5.63 o 
   4   5   7       71.45       67.95      7.34 o 
   5   5   7       33.09       19.35      9.67 o 
  -5   6   7      104.86       90.43      7.10 o 
  -4   6   7        9.68        8.04      5.31 o 
  -3   6   7      282.67      275.78     10.08 o 
  -2   6   7       88.02       69.57      5.26 o 
  -1   6   7       65.56       68.28      6.42 o 
   0   6   7       22.45       25.71      3.42 o 
   1   6   7      148.24      150.72      5.50 o 
   2   6   7       15.28       18.31      3.61 o 
   3   6   7      146.35      145.63      6.45 o 
   4   6   7      283.49      303.98      8.59 o 
  -5   7   7       41.65       49.11      9.31 o 
  -4   7   7        1.24        1.25      2.45 o 
  -3   7   7        2.12        1.41      1.77 o 
  -2   7   7       13.31       15.57     10.18 o 
  -1   7   7        1.87        0.89      1.39 o 
   0   7   7       89.94       85.80      5.51 o 
   1   7   7       20.38       21.47      4.98 o 
   2   7   7        0.37        0.38      1.26 o 
   3   7   7       37.73       41.22      5.03 o 
   4   7   7        1.22        1.01      1.29 o 
  -4   8   7       19.65       11.87      8.11 o 
  -3   8   7        0.03        0.72      2.43 o 
  -2   8   7       10.30        7.22      4.87 o 
  -1   8   7        3.54        4.37      2.84 o 
   0   8   7       10.55        8.78      4.20 o 
   1   8   7       16.96       19.47      4.74 o 
   2   8   7      164.75      152.94      4.61 o 
   3   8   7        3.12        2.62      2.02 o 
   4   8   7       13.57        9.88      5.61 o 
  -4   9   7        0.02        1.15      1.64 o 
  -3   9   7        5.59        6.76      4.18 o 
  -2   9   7       77.68       83.58      4.76 o 
  -1   9   7       16.38        9.55      5.08 o 
   0   9   7        7.84        6.26      2.22 o 
   1   9   7      213.88      223.38      5.90 o 
   2   9   7        0.37        2.19      1.79 o 
   3   9   7       21.46       20.11      4.59 o 
  -3  10   7       48.69       44.99      6.26 o 
  -2  10   7       21.20       14.81     10.75 o 
  -1  10   7        5.00        5.32      3.52 o 
   0  10   7       25.21       27.17      3.22 o 
   1  10   7       85.70       85.30      4.26 o 
   2  10   7       15.01       15.33      2.42 o 
  -2  11   7        0.52        1.60      2.36 o 
  -1  11   7       10.22        6.09      4.01 o 
   0  11   7       43.25       45.83      4.41 o 
   1  11   7        6.53        6.67      4.07 o 
  -4   0   8      161.79      185.11     11.71 o 
  -3   0   8        0.29        2.28      4.64 o 
  -2   0   8       28.99       29.48      5.55 o 
  -1   0   8       14.91       13.54     12.38 o 
   0   0   8       64.81       72.11     23.15 o 
   1   0   8      172.70      190.47     14.61 o 
   2   0   8      143.18      159.78      7.27 o 
   3   0   8       99.29      112.74     22.69 o 
   4   0   8       29.14       32.07      6.36 o 
  -4   1   8       41.86       41.03      6.71 o 
  -3   1   8        9.79       10.31      6.39 o 
  -2   1   8        2.46        2.78      2.43 o 
  -1   1   8       15.88       13.19      6.67 o 
   0   1   8      131.85      127.82      9.47 o 
   1   1   8       60.47       59.36      6.63 o 
   2   1   8        6.74        4.83      2.29 o 
   3   1   8        0.02        0.73      1.69 o 
   4   1   8       62.75       67.95      7.30 o 
  -4   2   8        0.11        0.71      2.24 o 
  -3   2   8      382.96      386.81     13.25 o 
  -2   2   8        0.00        1.42      1.71 o 
  -1   2   8        2.27        0.71      2.03 o 
   0   2   8        0.25        1.29      1.35 o 
   1   2   8       91.53       87.10      4.61 o 
   2   2   8       43.42       45.82      4.01 o 
   3   2   8        0.02        1.56      1.54 o 
  -4   3   8      197.33      193.88      9.45 o 
  -3   3   8       11.27        7.92      4.83 o 
  -2   3   8      192.56      186.51      7.99 o 
  -1   3   8       14.33       15.55     10.26 o 
   0   3   8       39.53       32.77      5.30 o 
   1   3   8        4.49        5.75      2.54 o 
   2   3   8       95.27      104.97      4.93 o 
   3   3   8       25.95       23.79      3.91 o 
  -4   4   8      116.16      126.82      7.35 o 
  -3   4   8       86.88       73.89      5.53 o 
  -2   4   8        8.86        5.98      4.88 o 
  -1   4   8       21.90       16.41      9.81 o 
   0   4   8        3.09        3.54      2.08 o 
   1   4   8        2.74        4.58      3.06 o 
   2   4   8       46.46       46.81      3.72 o 
   3   4   8       59.00       60.89      5.55 o 
  -4   5   8      573.12      617.22     32.59 o 
  -3   5   8      120.36      115.76      7.24 o 
  -2   5   8       93.42       92.83      8.15 o 
  -1   5   8        4.02        2.99      2.29 o 
   0   5   8       36.57       46.55     11.17 o 
   1   5   8       34.00       34.98      3.87 o 
   2   5   8      188.94      187.75      7.06 o 
   3   5   8       11.39       10.17      5.85 o 
  -3   6   8       58.52       48.23      5.06 o 
  -2   6   8       13.40       11.16      7.08 o 
  -1   6   8        0.02        1.48      1.92 o 
   0   6   8       83.13       85.97      6.25 o 
   1   6   8      246.38      232.27      8.88 o 
   2   6   8       26.86       26.58      6.34 o 
  -2   7   8       37.18       41.53      6.41 o 
  -1   7   8        6.68        3.80      1.94 o 
   0   7   8      103.66      105.00      5.39 o 
   1   7   8      183.07      176.04      6.86 o 
   2   7   8      115.18      116.25      8.30 o 
  -1   8   8        1.16        1.25      1.20 o 
   0   8   8       61.90       57.22      4.14 o 
                                                 
